# Supplementary material for: Presence of Vaccine-Derived Newcastle Disease Viruses in Wild Birds
Source: PLoS One. 2016 Sep 14;11(9):e0162484. doi: 10.1371/journal.pone.0162484 (PMC5023329; doi:10.1371/journal.pone.0162484)
Supplement: S7 Table — (XLS) [file pone.0162484.s007.xls]

## Sheet: MatrixOutput
S7 Table. Pairwise nucleotide distance analysis of vaccine-derived viruses to V-4 vaccine.
Table represents nucleotide substitutions per site for isolates of NDV sub-genotype Ia in percentage (%). Values above the diagonal are standard error estimates,
obtained by a bootstrap procedure (500 replicates). Analyses were conducted using the Maximum Composite Likelihoodmodel [71].
The rate variation among sites was modeled with a gamma distribution (shape parameter=1). Codon positions included were 1st, 2nd, 3rd and noncoding.
All positions containing gaps and missing data were eliminated. Evolutionary analyses were conducted in MEGA6 [67].
		1	2	3
1	I_a/AF217084/chicken/Australia/Queensland/V-4Vaccine/1966		0.138573	0.0622182
2	I_a/JX193079.1/duck/China/Guangxi/18/2009	0.302952		0.154176
3	I_a/KP001164.1/duck/China/HLJ/0214-2/2011	0.0602063	0.363763
The numbers in red represent was calculated as nucleotide distance per site divided by the number of years separating the isolation of each virus and V-4 vaccine, multiplied by 10.
		V-4 vaccine
	I_a/JX193079.1/duck/China/Guangxi/18/2009	0.0704539
	I_a/KP001164.1/duck/China/HLJ/0214-2/2011	0.0133792
