# Supplementary material for: Presence of Vaccine-Derived Newcastle Disease Viruses in Wild Birds
Source: PLoS One. 2016 Sep 14;11(9):e0162484. doi: 10.1371/journal.pone.0162484 (PMC5023329; doi:10.1371/journal.pone.0162484)
Supplement: S8 Table — (XLS) [file pone.0162484.s008.xls]

## Sheet: MatrixOutput
S8 Table. Pairwise nucleotide distance analysis of vaccine-derived viruses to PHY-LMV vaccine.
Table represents nucleotide substitutions per site for isolates of NDV sub-genotype Ic in percentage (%). Values above the diagonal are standard error estimates,
obtained by a bootstrap procedure (500 replicates). Analyses were conducted using the Maximum Composite Likelihoodmodel [71].
The rate variation among sites was modeled with a gamma distribution (shape parameter=1). Codon positions included were 1st, 2nd, 3rd and noncoding.
All positions containing gaps and missing data were eliminated. Evolutionary analyses were conducted in MEGA6 [67].
		1	2	3	4	5	6
1	I_c/DQ097394/vaccine_strain/PHY-LMV42/66/1966		0.00126453	0.00126453	0.00126453	0.00126453	0.00126453
2	I_c/KC808494.1/chachalaca/Mexico/Chiapas/668-ZM08/2009	0.241436		0	0	0	0
3	I_c/KC808495.1/chachalaca/Mexico/Chiapas/669-ZM09/2009	0.241436	0		0	0	0
4	I_c/KC808496.1/chachalaca/Mexico/Chiapas/670-ZM10/2009	0.241436	0	0		0	0
5	I_c/KC808498.1/highland_guan/Mexico/Chiapas/674-ZM14/2009	0.241436	0	0	0		0
6	I_c/KC808493.1/redlored_Amazon_parrot/Mexico/Chiapas/667-ZM07/2009	0.241436	0	0	0	0
The numbers in red represent was calculated as nucleotide distance per site divided by the number of years separating the isolation of each virus and PHY-LMV vaccine, multiplied by 10.
		PHY-LMV vaccine
	I_c/KC808494.1/chachalaca/Mexico/Chiapas/668-ZM08/2009	0.056148
	I_c/KC808495.1/chachalaca/Mexico/Chiapas/669-ZM09/2009	0.056148
	I_c/KC808496.1/chachalaca/Mexico/Chiapas/670-ZM10/2009	0.056148
	I_c/KC808498.1/highland_guan/Mexico/Chiapas/674-ZM14/2009	0.056148
	I_c/KC808493.1/redlored_Amazon_parrot/Mexico/Chiapas/667-ZM07/2009	0.056148
