# Supplementary material for: Presence of Vaccine-Derived Newcastle Disease Viruses in Wild Birds
Source: PLoS One. 2016 Sep 14;11(9):e0162484. doi: 10.1371/journal.pone.0162484 (PMC5023329; doi:10.1371/journal.pone.0162484)
Supplement: S9 Table — (XLS) [file pone.0162484.s009.xls]

## Sheet: MatrixOutput
S9 Table. Pairwise nucleotide distance analysis of vaccine-derived viruses to LaSota and B-1 vaccines.
Table represents nucleotide substitutions per site for isolates of NDV genotype II in percentage (%). Values above the diagonal are standard error estimates,
obtained by a bootstrap procedure (500 replicates). Analyses were conducted using the Maximum Composite Likelihoodmodel [71].
The rate variation among sites was modeled with a gamma distribution (shape parameter=1). Codon positions included were 1st, 2nd, 3rd and noncoding.
All positions containing gaps and missing data were eliminated. Evolutionary analyses were conducted in MEGA6 [67].
		1	2	3	4	5	6	7	8	9	10	11	12	13	14	15	16	17	18	19	20	21	22	23	24	25	26	27	28	29	30	31	32	33	34	35	36	37	38	39	40	41	42	43	44	45	46	47	48
1	II/AF077761.1/chicken/USA/Lasota/1946		0.276698	0.234651	0.230972	0.233022	0.227035	0.233398	0.254315	0.233398	0.233398	0.233398	0.233398	0.233398	0.233398	0.222173	0.251635	0.237315	0.237315	0.237315	0.237315	0.237315	0.237315	0.164981	0.0842314	0.0615301	0.145647	0.0836635	0.0901861	0.123653	0.150018	0.137241	0.190738	0.174628	0.118127	0.0874179	0.086794	0.086794	0.086794	0.086794	0.0615301	0.0615301	0.0615301	0.0615301	0.0769695	0.0615301	0.0615301	0.0615301	0.0615301
2	II/AF309418.1/chicken/USA/Hitchner_B1/1947	1.09679		0.148149	0.14545	0.152014	0.133343	0.151669	0.187523	0.151669	0.151669	0.151669	0.151669	0.151669	0.151669	0.167409	0.164224	0.14533	0.14533	0.14533	0.14533	0.14533	0.14533	0.312889	0.265859	0.267087	0.303243	0.297137	0.275989	0.281232	0.315811	0.311341	0.330378	0.319248	0.273937	0.276894	0.274685	0.274685	0.274685	0.274685	0.267087	0.267087	0.267087	0.267087	0.278504	0.267087	0.267087	0.267087	0.267087
3	II/FJ480821.1/goose/China/FJ/1/2006	0.850505	0.362754		0.0769187	0.0873596	0.0614328	0.0817983	0.13111	0.0817983	0.0817983	0.0817983	0.0817983	0.0817983	0.0817983	0.0997271	0.115808	0.0881663	0.0881663	0.0881663	0.0881663	0.0881663	0.0881663	0.263224	0.222531	0.219668	0.260233	0.256152	0.232003	0.239942	0.276976	0.270082	0.294386	0.267814	0.229343	0.225015	0.227988	0.227988	0.227988	0.227988	0.219668	0.219668	0.219668	0.219668	0.228551	0.219668	0.219668	0.219668	0.219668
4	II/FJ480823.1/goose/China/HLJ/2/2006	0.850844	0.362899	0.120608		0.0921025	0.0565686	0.0769946	0.132247	0.0769946	0.0769946	0.0769946	0.0769946	0.0769946	0.0769946	0.0946208	0.106155	0.076823	0.076823	0.076823	0.076823	0.076823	0.076823	0.268274	0.219663	0.217126	0.257595	0.253531	0.230098	0.236645	0.27658	0.270237	0.284134	0.270011	0.229913	0.223487	0.224857	0.224857	0.224857	0.224857	0.217126	0.217126	0.217126	0.217126	0.224318	0.217126	0.217126	0.217126	0.217126
5	II/JX901331.1/pigeon/USA/PA/0702.2/2007	0.850852	0.3629	0.120608	0.120657		0.0666277	0.0853749	0.14237	0.0853749	0.0853749	0.0853749	0.0853749	0.0853749	0.0853749	0.105021	0.10952	0.0870589	0.0870589	0.0870589	0.0870589	0.0870589	0.0870589	0.268172	0.222885	0.220698	0.25743	0.257067	0.235581	0.241059	0.274458	0.267294	0.28557	0.274539	0.229938	0.226715	0.227705	0.227705	0.227705	0.227705	0.220698	0.220698	0.220698	0.220698	0.229651	0.220698	0.220698	0.220698	0.220698
6	II/JX901343.1/pigeon/USA/MN/0713.2/2007	0.789057	0.302029	0.0602271	0.0602512	0.0602512		0.0540551	0.114987	0.0540551	0.0540551	0.0540551	0.0540551	0.0540551	0.0540551	0.0781642	0.0892208	0.0584663	0.0584663	0.0584663	0.0584663	0.0584663	0.0584663	0.261268	0.214713	0.211991	0.253009	0.249751	0.22553	0.232225	0.271373	0.264688	0.283568	0.264315	0.223581	0.218475	0.22029	0.22029	0.22029	0.22029	0.211991	0.211991	0.211991	0.211991	0.220522	0.211991	0.211991	0.211991	0.211991
7	II/KU159667/rock_pigeon/USA/GA/1/2012	0.850124	0.362593	0.120506	0.120554	0.120554	0.0602002		0.102095	0	0	0	0	0	0	0.0574148	0.10495	0.0817426	0.0817426	0.0817426	0.0817426	0.0817426	0.0817426	0.264331	0.22269	0.219755	0.258751	0.257234	0.232735	0.242977	0.277423	0.27311	0.289772	0.271264	0.229604	0.227055	0.227218	0.227218	0.227218	0.227218	0.219755	0.219755	0.219755	0.219755	0.22704	0.219755	0.219755	0.219755	0.219755
8	II/KU159668/rock_pigeon/USA/GA/2/2012	1.03546	0.54555	0.302181	0.302301	0.302303	0.241532	0.181072		0.102095	0.102095	0.102095	0.102095	0.102095	0.102095	0.118588	0.147093	0.130641	0.130641	0.130641	0.130641	0.130641	0.130641	0.282563	0.244152	0.241583	0.273869	0.275169	0.253056	0.263997	0.294163	0.291024	0.302481	0.287462	0.252281	0.248627	0.249062	0.249062	0.249062	0.249062	0.241583	0.241583	0.241583	0.241583	0.24563	0.241583	0.241583	0.241583	0.241583
9	II/KU159669/rock_pigeon/USA/GA/3/2012	0.850124	0.362593	0.120506	0.120554	0.120554	0.0602002	0	0.181072		0	0	0	0	0	0.0574148	0.10495	0.0817426	0.0817426	0.0817426	0.0817426	0.0817426	0.0817426	0.264331	0.22269	0.219755	0.258751	0.257234	0.232735	0.242977	0.277423	0.27311	0.289772	0.271264	0.229604	0.227055	0.227218	0.227218	0.227218	0.227218	0.219755	0.219755	0.219755	0.219755	0.22704	0.219755	0.219755	0.219755	0.219755
10	II/KU159670/rock_pigeon/USA/GA/4/2012	0.850124	0.362593	0.120506	0.120554	0.120554	0.0602002	0	0.181072	0		0	0	0	0	0.0574148	0.10495	0.0817426	0.0817426	0.0817426	0.0817426	0.0817426	0.0817426	0.264331	0.22269	0.219755	0.258751	0.257234	0.232735	0.242977	0.277423	0.27311	0.289772	0.271264	0.229604	0.227055	0.227218	0.227218	0.227218	0.227218	0.219755	0.219755	0.219755	0.219755	0.22704	0.219755	0.219755	0.219755	0.219755
11	II/KU159671/rock_pigeon/USA/GA/5/2012	0.850124	0.362593	0.120506	0.120554	0.120554	0.0602002	0	0.181072	0	0		0	0	0	0.0574148	0.10495	0.0817426	0.0817426	0.0817426	0.0817426	0.0817426	0.0817426	0.264331	0.22269	0.219755	0.258751	0.257234	0.232735	0.242977	0.277423	0.27311	0.289772	0.271264	0.229604	0.227055	0.227218	0.227218	0.227218	0.227218	0.219755	0.219755	0.219755	0.219755	0.22704	0.219755	0.219755	0.219755	0.219755
12	II/KU159672/rock_pigeon/USA/GA/6/2012	0.850124	0.362593	0.120506	0.120554	0.120554	0.0602002	0	0.181072	0	0	0		0	0	0.0574148	0.10495	0.0817426	0.0817426	0.0817426	0.0817426	0.0817426	0.0817426	0.264331	0.22269	0.219755	0.258751	0.257234	0.232735	0.242977	0.277423	0.27311	0.289772	0.271264	0.229604	0.227055	0.227218	0.227218	0.227218	0.227218	0.219755	0.219755	0.219755	0.219755	0.22704	0.219755	0.219755	0.219755	0.219755
13	II/KU159673/rock_pigeon/USA/GA/7/2012	0.850124	0.362593	0.120506	0.120554	0.120554	0.0602002	0	0.181072	0	0	0	0		0	0.0574148	0.10495	0.0817426	0.0817426	0.0817426	0.0817426	0.0817426	0.0817426	0.264331	0.22269	0.219755	0.258751	0.257234	0.232735	0.242977	0.277423	0.27311	0.289772	0.271264	0.229604	0.227055	0.227218	0.227218	0.227218	0.227218	0.219755	0.219755	0.219755	0.219755	0.22704	0.219755	0.219755	0.219755	0.219755
14	II/KU159674/rock_pigeon/USA/GA/8/2012	0.850124	0.362593	0.120506	0.120554	0.120554	0.0602002	0	0.181072	0	0	0	0	0		0.0574148	0.10495	0.0817426	0.0817426	0.0817426	0.0817426	0.0817426	0.0817426	0.264331	0.22269	0.219755	0.258751	0.257234	0.232735	0.242977	0.277423	0.27311	0.289772	0.271264	0.229604	0.227055	0.227218	0.227218	0.227218	0.227218	0.219755	0.219755	0.219755	0.219755	0.22704	0.219755	0.219755	0.219755	0.219755
15	II/KU159675/rock_pigeon/USA/GA/9/2012	0.788704	0.423397	0.180918	0.18099	0.18099	0.120506	0.0602271	0.241641	0.0602271	0.0602271	0.0602271	0.0602271	0.0602271	0.0602271		0.117743	0.0965918	0.0965918	0.0965918	0.0965918	0.0965918	0.0965918	0.25363	0.211355	0.208133	0.254407	0.24767	0.221842	0.233064	0.266869	0.258641	0.28145	0.25736	0.219788	0.217582	0.215458	0.215458	0.215458	0.215458	0.208133	0.208133	0.208133	0.208133	0.215812	0.208133	0.208133	0.208133	0.208133
16	II/KU133357/Columba_livia/Brazil/8705/2009	0.912434	0.423757	0.181072	0.181144	0.181145	0.120608	0.18099	0.363083	0.18099	0.18099	0.18099	0.18099	0.18099	0.18099	0.241532		0.0654744	0.0654744	0.0654744	0.0654744	0.0654744	0.0654744	0.276952	0.240393	0.238743	0.278472	0.275312	0.251207	0.258002	0.292406	0.287113	0.308776	0.285109	0.246551	0.247355	0.246947	0.246947	0.246947	0.246947	0.238743	0.238743	0.238743	0.238743	0.246306	0.238743	0.238743	0.238743	0.238743
17	II/KU133359/Columba_livia/Brazil/S67A/2009	0.850852	0.3629	0.120608	0.120657	0.120657	0.0602512	0.120554	0.302303	0.120554	0.120554	0.120554	0.120554	0.120554	0.120554	0.18099	0.0602272		0	0	0	0	0	0.2635	0.224318	0.222503	0.262418	0.261959	0.23572	0.242601	0.282832	0.275919	0.292165	0.272952	0.230304	0.23089	0.228609	0.228609	0.228609	0.228609	0.222503	0.222503	0.222503	0.222503	0.23047	0.222503	0.222503	0.222503	0.222503
18	II/KU133356/Falco_peregrino/Brazil/PET26711/2009	0.850852	0.3629	0.120608	0.120657	0.120657	0.0602512	0.120554	0.302303	0.120554	0.120554	0.120554	0.120554	0.120554	0.120554	0.18099	0.0602272	0		0	0	0	0	0.2635	0.224318	0.222503	0.262418	0.261959	0.23572	0.242601	0.282832	0.275919	0.292165	0.272952	0.230304	0.23089	0.228609	0.228609	0.228609	0.228609	0.222503	0.222503	0.222503	0.222503	0.23047	0.222503	0.222503	0.222503	0.222503
19	II/KU133361/Amazona_vinacea/Brazil/S331/2009	0.850852	0.3629	0.120608	0.120657	0.120657	0.0602512	0.120554	0.302303	0.120554	0.120554	0.120554	0.120554	0.120554	0.120554	0.18099	0.0602272	0	0		0	0	0	0.2635	0.224318	0.222503	0.262418	0.261959	0.23572	0.242601	0.282832	0.275919	0.292165	0.272952	0.230304	0.23089	0.228609	0.228609	0.228609	0.228609	0.222503	0.222503	0.222503	0.222503	0.23047	0.222503	0.222503	0.222503	0.222503
20	II/KU133360/Cygnus_atratus/Brazil/A07/2009	0.850852	0.3629	0.120608	0.120657	0.120657	0.0602512	0.120554	0.302303	0.120554	0.120554	0.120554	0.120554	0.120554	0.120554	0.18099	0.0602272	0	0	0		0	0	0.2635	0.224318	0.222503	0.262418	0.261959	0.23572	0.242601	0.282832	0.275919	0.292165	0.272952	0.230304	0.23089	0.228609	0.228609	0.228609	0.228609	0.222503	0.222503	0.222503	0.222503	0.23047	0.222503	0.222503	0.222503	0.222503
21	II/KU133358/Columba_livia/Brazil/UFRGS/2009	0.850852	0.3629	0.120608	0.120657	0.120657	0.0602512	0.120554	0.302303	0.120554	0.120554	0.120554	0.120554	0.120554	0.120554	0.18099	0.0602272	0	0	0	0		0	0.2635	0.224318	0.222503	0.262418	0.261959	0.23572	0.242601	0.282832	0.275919	0.292165	0.272952	0.230304	0.23089	0.228609	0.228609	0.228609	0.228609	0.222503	0.222503	0.222503	0.222503	0.23047	0.222503	0.222503	0.222503	0.222503
22	II/EU289028.1/turkey/USA/VG/GA/1989	0.850852	0.3629	0.120608	0.120657	0.120657	0.0602512	0.120554	0.302303	0.120554	0.120554	0.120554	0.120554	0.120554	0.120554	0.18099	0.0602272	0	0	0	0	0		0.2635	0.224318	0.222503	0.262418	0.261959	0.23572	0.242601	0.282832	0.275919	0.292165	0.272952	0.230304	0.23089	0.228609	0.228609	0.228609	0.228609	0.222503	0.222503	0.222503	0.222503	0.23047	0.222503	0.222503	0.222503	0.222503
23	II/AF079324.1/pigeon/China/PNDV1/1998	0.485531	1.47125	1.22234	1.22282	1.22284	1.16019	1.22179	1.4094	1.22179	1.22179	1.22179	1.22179	1.22179	1.22179	1.15967	1.28513	1.22284	1.22284	1.22284	1.22284	1.22284	1.22284		0.158625	0.146165	0.200571	0.188902	0.161126	0.179517	0.205619	0.189487	0.2231	0.205895	0.177035	0.15562	0.155661	0.155661	0.155661	0.155661	0.146165	0.146165	0.146165	0.146165	0.152143	0.146165	0.146165	0.146165	0.146165
24	II/AY359876.1/parrot/India/NDVCUL/1997	0.120554	0.973241	0.849764	0.850101	0.850109	0.788371	0.849387	1.03456	0.849387	0.849387	0.849387	0.849387	0.849387	0.849387	0.788021	0.911637	0.850109	0.850109	0.850109	0.850109	0.850109	0.850109	0.485115		0.0538766	0.150551	0.116887	0.0758793	0.0815523	0.152683	0.143434	0.187035	0.179975	0.112048	0.0828299	0.0803476	0.0803476	0.0803476	0.0803476	0.0538766	0.0538766	0.0538766	0.0538766	0.0802741	0.0538766	0.0538766	0.0538766	0.0538766
25	II/AY727883.1/flamingo/Argentina/88T.00/2000	0.0602513	1.03452	0.788732	0.789046	0.789053	0.727419	0.788381	0.973289	0.788381	0.788381	0.788381	0.788381	0.788381	0.788381	0.727094	0.850501	0.789053	0.789053	0.789053	0.789053	0.789053	0.789053	0.424292	0.0602002		0.141354	0.102656	0.0606603	0.102592	0.145189	0.133866	0.176687	0.172362	0.101049	0.0613984	0.058116	0.058116	0.058116	0.058116	0	0	0	0	0.0592942	0	0	0	0
26	II/DQ363532.1/goose/China/Jiangsu/JS05/2003	0.363104	1.34474	1.09693	1.09736	1.09738	1.03507	1.09644	1.28312	1.09644	1.09644	1.09644	1.09644	1.09644	1.09644	1.03461	1.15938	1.09738	1.09738	1.09738	1.09738	1.09738	1.09738	0.730583	0.362793	0.302197		0.161762	0.150462	0.168183	0.20943	0.194726	0.206996	0.219616	0.150899	0.155802	0.143715	0.143715	0.143715	0.143715	0.141354	0.141354	0.141354	0.141354	0.151038	0.141354	0.141354	0.141354	0.141354
27	II/FJ938171.1/sparrow/China/Guangxi/NN10/2007	0.120506	1.22026	0.973286	0.973674	0.973685	0.911649	0.972848	1.15881	0.972848	0.972848	0.972848	0.972848	0.972848	0.972848	0.91124	1.03546	0.973685	0.973685	0.973685	0.973685	0.973685	0.973685	0.607712	0.241424	0.18099	0.484773		0.121653	0.1461	0.172038	0.155707	0.203678	0.194732	0.143825	0.123917	0.114755	0.114755	0.114755	0.114755	0.102656	0.102656	0.102656	0.102656	0.115928	0.102656	0.102656	0.102656	0.102656
28	II/JX244804.1/pigeon/China/111/2008	0.120609	1.09634	0.850155	0.850494	0.850502	0.788734	0.849776	1.03504	0.849776	0.849776	0.849776	0.849776	0.849776	0.849776	0.788381	0.91206	0.850502	0.850502	0.850502	0.850502	0.850502	0.850502	0.485334	0.120506	0.0602272	0.362957	0.241533		0.11791	0.150079	0.140004	0.189049	0.180451	0.117337	0.0869545	0.0807575	0.0807575	0.0807575	0.0807575	0.0606603	0.0606603	0.0606603	0.0606603	0.0823536	0.0606603	0.0606603	0.0606603	0.0606603
29	II/JX244807.1/pigeon/China/KP/114/2008	0.241425	1.09634	0.972439	0.972825	0.972837	0.910857	0.972004	1.1578	0.972004	0.972004	0.972004	0.972004	0.972004	0.972004	0.910451	1.03455	0.972837	0.972837	0.972837	0.972837	0.972837	0.972837	0.607192	0.120506	0.180837	0.484359	0.362612	0.241328		0.167466	0.161923	0.195573	0.202502	0.140003	0.120672	0.120654	0.120654	0.120654	0.120654	0.102592	0.102592	0.102592	0.102592	0.121906	0.102592	0.102592	0.102592	0.102592
30	II/JX193080.1/duck/China/Guangxi19/2009	0.423592	1.40576	1.15779	1.15825	1.15826	1.09588	1.15727	1.34413	1.15727	1.15727	1.15727	1.15727	1.15727	1.15727	1.09539	1.22031	1.15826	1.15826	1.15826	1.15826	1.15826	1.15826	0.791414	0.42323	0.362613	0.606491	0.545333	0.423421	0.544868		0.108262	0.222336	0.237679	0.178487	0.160862	0.154636	0.154636	0.154636	0.154636	0.145189	0.145189	0.145189	0.145189	0.156785	0.145189	0.145189	0.145189	0.145189
31	II/JX193082.1/duck/China/Guangxi21/2010	0.362759	1.34346	1.09588	1.09632	1.09633	1.03409	1.0954	1.2819	1.0954	1.0954	1.0954	1.0954	1.0954	1.0954	1.03363	1.15827	1.09633	1.09633	1.09633	1.09633	1.09633	1.09633	0.72989	0.36245	0.301912	0.545361	0.484313	0.362613	0.483901	0.180837		0.214758	0.226095	0.174021	0.151546	0.145635	0.145635	0.145635	0.145635	0.133866	0.133866	0.133866	0.133866	0.148248	0.133866	0.133866	0.133866	0.133866
32	II/JX482548.1/seafowl/China/H1_/2011	0.546765	1.5341	1.28474	1.28526	1.28528	1.22248	1.28417	1.47216	1.28417	1.28417	1.28417	1.28417	1.28417	1.28417	1.22193	1.34769	1.28528	1.28528	1.28528	1.28528	1.28528	1.28528	0.916791	0.546296	0.485386	0.669184	0.669148	0.546544	0.668573	0.853142	0.791503		0.235094	0.168114	0.189985	0.187027	0.187027	0.187027	0.187027	0.176687	0.176687	0.176687	0.176687	0.183193	0.176687	0.176687	0.176687	0.176687
33	II/JX482549.1/seafowl/China/H5/2011	0.546739	1.53403	1.28468	1.2852	1.28521	1.22242	1.28411	1.4721	1.28411	1.28411	1.28411	1.28411	1.28411	1.28411	1.22187	1.34762	1.28521	1.28521	1.28521	1.28521	1.28521	1.28521	0.793826	0.54627	0.485363	0.792221	0.669117	0.546517	0.668544	0.853105	0.791467	0.978853		0.202284	0.184663	0.183034	0.183034	0.183034	0.183034	0.172362	0.172362	0.172362	0.172362	0.183539	0.172362	0.172362	0.172362	0.172362
34	II/JX482551.1/seafowl/China/H37/2011	0.241836	1.22132	0.974114	0.974504	0.974515	0.912427	0.973681	1.1598	0.973681	0.973681	0.973681	0.973681	0.973681	0.973681	0.912017	1.03634	0.974515	0.974515	0.974515	0.974515	0.974515	0.974515	0.608234	0.24163	0.181145	0.363249	0.36323	0.241739	0.362921	0.545799	0.484728	0.546986	0.669693		0.120811	0.115579	0.115579	0.115579	0.115579	0.101049	0.101049	0.101049	0.101049	0.118355	0.101049	0.101049	0.101049	0.101049
35	II/JX901345.1/pigeon/USA/MD/0715/2008	0.120609	1.09634	0.850155	0.850494	0.850502	0.788734	0.849776	1.03504	0.849776	0.849776	0.849776	0.849776	0.849776	0.849776	0.788381	0.91206	0.850502	0.850502	0.850502	0.850502	0.850502	0.850502	0.485334	0.120506	0.0602272	0.362957	0.241533	0.12056	0.241328	0.423421	0.362613	0.546544	0.546517	0.241739		0.0806536	0.0806536	0.0806536	0.0806536	0.0613984	0.0613984	0.0613984	0.0613984	0.088769	0.0613984	0.0613984	0.0613984	0.0613984
36	II/KC808487.1/oropendola/Mexico/661-ZM01/2008	0.120554	1.09584	0.849774	0.850113	0.850121	0.788381	0.849394	1.03457	0.849394	0.849394	0.849394	0.849394	0.849394	0.849394	0.788027	0.91165	0.850121	0.850121	0.850121	0.850121	0.850121	0.850121	0.485114	0.120452	0.0602002	0.362793	0.241425	0.120506	0.241219	0.42323	0.362449	0.546295	0.546268	0.24163	0.120506		0	0	0	0.058116	0.058116	0.058116	0.058116	0.0855189	0.058116	0.058116	0.058116	0.058116
37	II/KC808489.1/hawk/Mexico/663-ZM03/2008	0.120554	1.09584	0.849774	0.850113	0.850121	0.788381	0.849394	1.03457	0.849394	0.849394	0.849394	0.849394	0.849394	0.849394	0.788027	0.91165	0.850121	0.850121	0.850121	0.850121	0.850121	0.850121	0.485114	0.120452	0.0602002	0.362793	0.241425	0.120506	0.241219	0.42323	0.362449	0.546295	0.546268	0.24163	0.120506	0		0	0	0.058116	0.058116	0.058116	0.058116	0.0855189	0.058116	0.058116	0.058116	0.058116
38	II/KC808490.1/yellow-napped_parrot/Mexico/664-ZM04/2008	0.120554	1.09584	0.849774	0.850113	0.850121	0.788381	0.849394	1.03457	0.849394	0.849394	0.849394	0.849394	0.849394	0.849394	0.788027	0.91165	0.850121	0.850121	0.850121	0.850121	0.850121	0.850121	0.485114	0.120452	0.0602002	0.362793	0.241425	0.120506	0.241219	0.42323	0.362449	0.546295	0.546268	0.24163	0.120506	0	0		0	0.058116	0.058116	0.058116	0.058116	0.0855189	0.058116	0.058116	0.058116	0.058116
39	II/KC808497.1/great_egret/Mexico/671-ZM11/2009	0.120554	1.09584	0.849774	0.850113	0.850121	0.788381	0.849394	1.03457	0.849394	0.849394	0.849394	0.849394	0.849394	0.849394	0.788027	0.91165	0.850121	0.850121	0.850121	0.850121	0.850121	0.850121	0.485114	0.120452	0.0602002	0.362793	0.241425	0.120506	0.241219	0.42323	0.362449	0.546295	0.546268	0.24163	0.120506	0	0	0		0.058116	0.058116	0.058116	0.058116	0.0855189	0.058116	0.058116	0.058116	0.058116
40	II/KM670001.1/duck/China/SD09/2014	0.0602513	1.03452	0.788732	0.789046	0.789053	0.727419	0.788381	0.973289	0.788381	0.788381	0.788381	0.788381	0.788381	0.788381	0.727094	0.850501	0.789053	0.789053	0.789053	0.789053	0.789053	0.789053	0.424292	0.0602002	0	0.302197	0.18099	0.0602272	0.180837	0.362613	0.301912	0.485386	0.485363	0.181145	0.0602272	0.0602002	0.0602002	0.0602002	0.0602002		0	0	0	0.0592942	0	0	0	0
41	II/KU133355/pigeon/Bulgaria/Govedartzi/2002	0.0602513	1.03452	0.788732	0.789046	0.789053	0.727419	0.788381	0.973289	0.788381	0.788381	0.788381	0.788381	0.788381	0.788381	0.727094	0.850501	0.789053	0.789053	0.789053	0.789053	0.789053	0.789053	0.424292	0.0602002	0	0.302197	0.18099	0.0602272	0.180837	0.362613	0.301912	0.485386	0.485363	0.181145	0.0602272	0.0602002	0.0602002	0.0602002	0.0602002	0		0	0	0.0592942	0	0	0	0
42	II/KU133351/wild_bird/Bulgaria/Varna/2006	0.0602513	1.03452	0.788732	0.789046	0.789053	0.727419	0.788381	0.973289	0.788381	0.788381	0.788381	0.788381	0.788381	0.788381	0.727094	0.850501	0.789053	0.789053	0.789053	0.789053	0.789053	0.789053	0.424292	0.0602002	0	0.302197	0.18099	0.0602272	0.180837	0.362613	0.301912	0.485386	0.485363	0.181145	0.0602272	0.0602002	0.0602002	0.0602002	0.0602002	0	0		0	0.0592942	0	0	0	0
43	II/KU133352/mute_swan/Bulgaria/Ravna_Gora/2006	0.0602513	1.03452	0.788732	0.789046	0.789053	0.727419	0.788381	0.973289	0.788381	0.788381	0.788381	0.788381	0.788381	0.788381	0.727094	0.850501	0.789053	0.789053	0.789053	0.789053	0.789053	0.789053	0.424292	0.0602002	0	0.302197	0.18099	0.0602272	0.180837	0.362613	0.301912	0.485386	0.485363	0.181145	0.0602272	0.0602002	0.0602002	0.0602002	0.0602002	0	0	0		0.0592942	0	0	0	0
44	II/KU133353/mute_swan/Bulgaria/Malko_Tarnovo/2006	0.120554	1.09584	0.849774	0.850113	0.850121	0.788381	0.849394	1.03457	0.849394	0.849394	0.849394	0.849394	0.849394	0.849394	0.788027	0.91165	0.850121	0.850121	0.850121	0.850121	0.850121	0.850121	0.485114	0.120452	0.0602002	0.362793	0.241425	0.120506	0.241219	0.42323	0.362449	0.546295	0.546268	0.24163	0.120506	0.120452	0.120452	0.120452	0.120452	0.0602002	0.0602002	0.0602002	0.0602002		0.0592942	0.0592942	0.0592942	0.0592942
45	II/KU133354/mule_duck/Bulgaria/Simeonovgrad/2007	0.0602513	1.03452	0.788732	0.789046	0.789053	0.727419	0.788381	0.973289	0.788381	0.788381	0.788381	0.788381	0.788381	0.788381	0.727094	0.850501	0.789053	0.789053	0.789053	0.789053	0.789053	0.789053	0.424292	0.0602002	0	0.302197	0.18099	0.0602272	0.180837	0.362613	0.301912	0.485386	0.485363	0.181145	0.0602272	0.0602002	0.0602002	0.0602002	0.0602002	0	0	0	0	0.0602002		0	0	0
46	II/KU133362/pigeon/Ukraine/Doneck/3/2007	0.0602513	1.03452	0.788732	0.789046	0.789053	0.727419	0.788381	0.973289	0.788381	0.788381	0.788381	0.788381	0.788381	0.788381	0.727094	0.850501	0.789053	0.789053	0.789053	0.789053	0.789053	0.789053	0.424292	0.0602002	0	0.302197	0.18099	0.0602272	0.180837	0.362613	0.301912	0.485386	0.485363	0.181145	0.0602272	0.0602002	0.0602002	0.0602002	0.0602002	0	0	0	0	0.0602002	0		0	0
47	II/KU133363/pigeon/Ukraine/07/Dnipropetrovsk/2007	0.0602513	1.03452	0.788732	0.789046	0.789053	0.727419	0.788381	0.973289	0.788381	0.788381	0.788381	0.788381	0.788381	0.788381	0.727094	0.850501	0.789053	0.789053	0.789053	0.789053	0.789053	0.789053	0.424292	0.0602002	0	0.302197	0.18099	0.0602272	0.180837	0.362613	0.301912	0.485386	0.485363	0.181145	0.0602272	0.0602002	0.0602002	0.0602002	0.0602002	0	0	0	0	0.0602002	0	0		0
48	II/KU133364/pigeon/Ukraine/Kharkiv/1/2007	0.0602513	1.03452	0.788732	0.789046	0.789053	0.727419	0.788381	0.973289	0.788381	0.788381	0.788381	0.788381	0.788381	0.788381	0.727094	0.850501	0.789053	0.789053	0.789053	0.789053	0.789053	0.789053	0.424292	0.0602002	0	0.302197	0.18099	0.0602272	0.180837	0.362613	0.301912	0.485386	0.485363	0.181145	0.0602272	0.0602002	0.0602002	0.0602002	0.0602002	0	0	0	0	0.0602002	0	0	0
49	II/KU133365/pigeon/Ukraine/Kharkiv/2/2007	0.0602513	1.03452	0.788732	0.789046	0.789053	0.727419	0.788381	0.973289	0.788381	0.788381	0.788381	0.788381	0.788381	0.788381	0.727094	0.850501	0.789053	0.789053	0.789053	0.789053	0.789053	0.789053	0.424292	0.0602002	0	0.302197	0.18099	0.0602272	0.180837	0.362613	0.301912	0.485386	0.485363	0.181145	0.0602272	0.0602002	0.0602002	0.0602002	0.0602002	0	0	0	0	0.0602002	0	0	0	0
50	II/DQ228923.1/duck/China/SY/2003	0.546045	1.53202	1.28301	1.28352	1.28355	1.22084	1.28244	1.47018	1.28244	1.28244	1.28244	1.28244	1.28244	1.28244	1.22029	1.34586	1.28355	1.28355	1.28355	1.28355	1.28355	1.28355	0.915571	0.545577	0.484747	0.791203	0.668265	0.545822	0.667692	0.852013	0.790455	0.977586	0.977547	0.668837	0.545822	0.545575	0.545575	0.545575	0.545575	0.484747	0.484747	0.484747	0.484747	0.545575	0.484747	0.484747	0.484747	0.484747
The numbers in red represent was calculated as nucleotide distance per site divided by the number of years separating the isolation of each virus and LaSota vaccine, multiplied by 10.
		LaSota vaccine
23	II/AF079324.1/pigeon/China/PNDV1/1998	0.0933714
24	II/AY359876.1/parrot/India/NDVCUL/1997	0.0236381
25	II/AY727883.1/flamingo/Argentina/88T.00/2000	0.0111576
26	II/DQ363532.1/goose/China/Jiangsu/JS05/2003	0.0637024
27	II/FJ938171.1/sparrow/China/Guangxi/NN10/2007	0.0197551
28	II/JX244804.1/pigeon/China/111/2008	0.019453
29	II/JX244807.1/pigeon/China/KP/114/2008	0.0389395
30	II/JX193080.1/duck/China/Guangxi19/2009	0.0672368
31	II/JX193082.1/duck/China/Guangxi21/2010	0.0566811
32	II/JX482548.1/seafowl/China/H1_/2011	0.0841177
33	II/JX482549.1/seafowl/China/H5/2011	0.0841137
34	II/JX482551.1/seafowl/China/H37/2011	0.0372056
35	II/JX901345.1/pigeon/USA/MD/0715/2008	0.019453
36	II/KC808487.1/oropendola/Mexico/661-ZM01/2008	0.0194443
37	II/KC808489.1/hawk/Mexico/663-ZM03/2008	0.0194443
38	II/KC808490.1/yellow-napped_parrot/Mexico/664-ZM04/2008	0.0194443
39	II/KC808497.1/great_egret/Mexico/671-ZM11/2009	0.0191356
40	II/KM670001.1/duck/China/SD09/2014	0.00886048
41	II/KU133355/pigeon/Bulgaria/Govedartzi/2002	0.0107592
42	II/KU133351/wild_bird/Bulgaria/Varna/2006	0.0100419
43	II/KU133352/mute_swan/Bulgaria/Ravna_Gora/2006	0.0100419
44	II/KU133353/mute_swan/Bulgaria/Malko_Tarnovo/2006	0.0200924
45	II/KU133354/mule_duck/Bulgaria/Simeonovgrad/2007	0.00987726
46	II/KU133362/pigeon/Ukraine/Doneck/3/2007	0.00987726
47	II/KU133363/pigeon/Ukraine/07/Dnipropetrovsk/2007	0.00987726
48	II/KU133364/pigeon/Ukraine/Kharkiv/1/2007	0.00987726
49	II/KU133365/pigeon/Ukraine/Kharkiv/2/2007	0.00987726
50	II/DQ228923.1/duck/China/SY/2003	0.0895155
The numbers in red represent was calculated as nucleotide distance per site divided by the number of years separating the isolation of each virus and Hitchner B-1 vaccine, multiplied by 10.
		B1 vaccine
3	II/FJ480821.1/goose/China/FJ/1/2006	0.0614837
4	II/FJ480823.1/goose/China/HLJ/2/2006	0.0615083
5	II/JX901331.1/pigeon/USA/PA/0702.2/2007	0.0604833
6	II/JX901343.1/pigeon/USA/MN/0713.2/2007	0.0503382
7	II/KU159667/rock_pigeon/USA/GA/1/2012	0.0557835
8	II/KU159668/rock_pigeon/USA/GA/2/2012	0.0839307
9	II/KU159669/rock_pigeon/USA/GA/3/2012	0.0557835
10	II/KU159670/rock_pigeon/USA/GA/4/2012	0.0557835
11	II/KU159671/rock_pigeon/USA/GA/5/2012	0.0557835
12	II/KU159672/rock_pigeon/USA/GA/6/2012	0.0557835
13	II/KU159673/rock_pigeon/USA/GA/7/2012	0.0557835
14	II/KU159674/rock_pigeon/USA/GA/8/2012	0.0557835
15	II/KU159675/rock_pigeon/USA/GA/9/2012	0.065138
16	II/KU133357/Columba_livia/Brazil/8705/2009	0.068348
17	II/KU133359/Columba_livia/Brazil/S67A/2009	0.0585322
18	II/KU133356/Falco_peregrino/Brazil/PET26711/2009	0.0585322
19	II/KU133361/Amazona_vinacea/Brazil/S331/2009	0.0585322
20	II/KU133360/Cygnus_atratus/Brazil/A07/2009	0.0585322
21	II/KU133358/Columba_livia/Brazil/UFRGS/2009	0.0585322
22	II/EU289028.1/turkey/USA/VG/GA/1989	0.0864047
[truncated: 2 more columns]

## Sheet: Caption
3	II/FJ480821.1/goose/China/FJ/1/2006	0.00614837
4	II/FJ480823.1/goose/China/HLJ/2/2006	0.00615083
5	II/JX901331.1/pigeon/USA/PA/0702.2/2007	0.00604833
6	II/JX901343.1/pigeon/USA/MN/0713.2/2007	0.00503382
7	II/KU159667/rock_pigeon/USA/GA/1/2012	0.00557835
8	II/KU159668/rock_pigeon/USA/GA/2/2012	0.00839307
9	II/KU159669/rock_pigeon/USA/GA/3/2012	0.00557835
10	II/KU159670/rock_pigeon/USA/GA/4/2012	0.00557835
11	II/KU159671/rock_pigeon/USA/GA/5/2012	0.00557835
12	II/KU159672/rock_pigeon/USA/GA/6/2012	0.00557835
13	II/KU159673/rock_pigeon/USA/GA/7/2012	0.00557835
14	II/KU159674/rock_pigeon/USA/GA/8/2012	0.00557835
15	II/KU159675/rock_pigeon/USA/GA/9/2012	0.0065138
16	II/KU133357/Columba_livia/Brazil/8705/2009	0.0068348
17	II/KU133359/Columba_livia/Brazil/S67A/2009	0.00585322
18	II/KU133356/Falco_peregrino/Brazil/PET26711/2009	0.00585322
19	II/KU133361/Amazona_vinacea/Brazil/S331/2009	0.00585322
20	II/KU133360/Cygnus_atratus/Brazil/A07/2009	0.00585322
21	II/KU133358/Columba_livia/Brazil/UFRGS/2009	0.00585322
22	II/EU289028.1/turkey/USA/VG/GA/1989	0.00864047
